# Supplementary material for: Risk Assessment of Spodoptera exempta against Food Security: Estimating the Potential Global Overlapping Areas of Wheat, Maize, and Rice under Climate Change
Source: Insects. 2024 May 13;15(5):348. doi: 10.3390/insects15050348 (PMC11121843; doi:10.3390/insects15050348)
Supplement: Supplementary file 1 [file insects-15-00348-s001.zip]

Archive with 1 entries (1 files):
- insects-2964751-supplementary.pdf
